# Supplementary material for: Low HDL levels in sepsis versus trauma patients in intensive care unit
Source: Ann Intensive Care. 2017 Jun 6;7:60. doi: 10.1186/s13613-017-0284-3 (PMC5461227; doi:10.1186/s13613-017-0284-3)
Supplement: Supplementary file 3 — Additional file 3. Manuscript database. [file 13613_2017_284_MOESM3_ESM.xls]

## Sheet: Base totale
Patients	sex	age	SAPSII	vasopressor	RRT	SOFA J1 Lung	SOFA J1 coag	SOFA J1 liver	SOFA J1 CV	SOFA J1 neuro	SOFA J1 kidney	SOFA J1 total	Etiology(sepsis =1; trauma=0)	LOS HOSPITAL (d)	Death in ICU	LOS ICU (d)	mechanical ventilation	mechanical ventilation (d)	Hématocrite (%)	Protein (g/l)	CT (mmol/L)	HDL (mmol/l)	LDL (mmol/l)	TG (mmol/l)	SOFA J3 Lung	SOFA J3 coag	SOFA J3 liver	SOFA J3 CV	SOFA J3 neuro	SOFA J3 kidney	SOFA J3 total	SOFA J7 Lung	SOFA J7 coag	SOFA J7 liver	SOFA J7 CV	SOFA J7 neuro	SOFA J7 kidney	SOFA J7 total	lactates (mmol/l) D1	weight (kg)	height (cm)	ISS
1	0	28	36	1	0	0	1	0	4	1	0	6	1	36	0	22	1	14	35	39	1.64	0.09	0.85	1.55	2	1	0	0	2	0	5	1	0	0	0	2	0	3	1.9	60	170
2	0	38	21	1	0	0	1	0	3	2	0	6	0	14	0	6	1	1	38	59	3.21	1.28	1.69	0.54	0	0	0	0	1	0	1								2	80	180	16
3	0	27	23	0	0	0	0	0	4	1	0	5	0	12	0	4	1	1	38	70	4.92	0.74		4.31	1	0	0	0	0	0	1								3.1	85	180	17
4	1	50	15	0	0	2	0	0	0	1	0	3	0	12	0	4	0	0	37	73	5.23	1.4	3.44	0.86	0	0	0	0	0	0	0								3.6	92	166	21
5	0	85	56	1	0	2	0	2	1	1	0	6	1	31	0	5	0	0	32	58	3.28	0.35	2.41	1.15	0	0	0	0	0	0	0								3.2	77	175
6	0	48	59	1	0	3	0	0	4	0	0	7	1	72	0	11	1	7	36	60	1.58	0.19	0.71	1.51	3	0	0	0	0	0	3	1	0	0	0	0	0	1	2	65	176
7	0	58	15	0	0	0	2	0	3	0	0	5	1	55	0	2	0	0	26	65	1.8	0.18	0.97	1.44															0.6	65	180
8	0	56	102	1	1	0	2	0	4	4	0	10	0	10	1	10	1	11	33	45	1.35	0.56	0.07	1.59	4	2	0	4	3	2	15	3	2	0	0	3	3	11	3.2	90	175	43
9	0	23	39	1	0	2	1	0	4	0	0	7	0	19	0	12	1	5	32	59	2.19	1.57	0.44	0.4															0.9	74	185	20
10	0	21	34	1	0	0	3	2	2	0	0	7	0	18	0	7	1	2	27	44	2.44	1.04	1.17	0.52	0	1	3	0	0	0	4	0	1	2	0	0	0	3	1.3	70	180	36
11	0	72	42	0	0	1	1	0	0	0	0	2	1	63	0	2	0	0	32	74	3.19	1.05	1.58	1.25	1	0	0	0	0	0	1								0.6	75	170
12	0	30	41	0	0	1	0	0	0	4	0	5	0	10	0	5	1	1	38	68	5.67	2.25	3.07	0.78	0	0	0	0	2	0	2								1.6	71	180	13
13	1	54	20	1	0	1	0	0	1	2	0	4	1	8	0	2	0	0	35	74	4.73	1.14	3.01	1.3															4	80	165
14	1	84	64	1	0	3	0	0	4	0	0	7	1	49	0	15	1	7	39	52	2.27	0.79	0.99	1.09	2	0	0	4	3	0	9	0	0	0	1	1	0	2	2.2	60	165
15	1	35	76	1	0	1	2	1	1	1	0	6	0	32	0	32	1	24	37	46	1.95	0.99	0.61	0.78	3	2	2	0	2	0	9	3	0	3	0	2	0	8	3.7	72	168	43
16	0	62	31	1	0	2	1	0	0	1	0	4	1	28	0	25	1	8	25	37	2.67	0.16	0.93	3.52	1	2	0	0	0	0	3	3	0	0	0	0	0	3	0.9	60	175
17	0	34	8	1	0	0	0	0	3	0	0	3	0	28	0	5	0	0	37	59	3.39	1.03	1.82	1.2	0	0	0	0	0	0	0								2.8	80	185	28
18	1	63	29	1	0	1	3	3	4	0	1	12	1	1	0	1	0	0	24	58	1.21	0.18	0.66	0.82															1.8	60	162
19	0	55	60	0	0	3	0	0	1	4	1	9	0	21	0	21	1	12	45	58	5.32	1.19	3.39	1.65	3	0	0	0	3	0	6	1	0	0	0	3	0	4	3	91	175	20
20	0	28	40	1	0	0	0	1	4	0	0	5	0	21	0	12	1	1	42	53	2.81	0.85	1.53	0.95	1	0	0	0	0	0	1	1	0	0	0	0	0	1	7.8	78	NC	25
21	0	66	66	1	0	4	2	1	4	0	3	14	1	69	0	22	1	9	49	54	3.74	0.66	1.54	3.43															5.6	92	168
22	0	74	21	1	0	2	0	0	4	0	1	7	1	64	0	6	0	0	36	66	1.29	0.26	0.63	0.88	1	0	0	1	0	1	3								1.2	100	178
23	0	71	68	1	1	2	2	0	4	0	2	10	1	33	0	12	1	1	32	38	0.68	0.11	0.23	0.79	3	3	0	4	0	1	11	1	0	1	0	0	0	2	4.1	93	169
24	1	35	40	1	0	3	0	3	4	0	0	10	1	11	0	2	1	24	26	52	3.15	0.13	1.86	2.61	2	0	2	0	0	0	4	0	0	1	0	0	0	1	2.3	72	168
25	0	67	55	1	1	3	0	1	4	0	1	9	1	56	1	15	1	40	34	54	1.26	0.17	0.48	1.36	3	0	0	0	0	2	5	2	0	1	4	0	1	8	1.8	100	172
26	0	60	26	0	0	3	0	0	0	0	0	3	1	22	0	2	1	1	42	58	2.55	1.1	1.03	0.94	0	0	0	0	0	0	0	0	0	0	0	0	0	0	1.3	109	172
27	0	52	36	1	0	4	0	0	4	1	1	10	0	26	0	26	1	8	41	42	3.33	0.9	2.04	0.87	2	2	0	4	4	0	12	2	0	2	0	3	0	7	3.5	88	175	29
28	0	74	21	0	0	2	0	0	1	0	0	3	1	64	0	2	0	0	30	73	1.04	0.25	0.33	1.03	0	0	0	0	0	0	0								2.4	100	178
29	1	29	38	1	0	3	1	1	3	0	0	8	0	7	0	4	1	1	35	55	3.09	1.05	1.7	0.75	0	1	0	0	0	0	1								0.8	89	NC	9
30	1	62	65	0	0	1	0	0	0	3	2	6	0	21	1	21	1	15	28	59	4.44	1.87	2.11	1.03	1	0	0	0	3	2	6	2	0	0	0	2	2	6	0.5	65	NC	16
31	0	36	17	1	0	0	1	1	0	0	0	2	1	15	0	4	0	0	47	60	2.03	0.88	0.95	0.45	0	1	1	0	0	0	2								1.3	74	180
32	1	84	79	1	1	0	0	0	4	1	1	6	1	48	0	25	1	20	29	69	1.62	0.41	0.93	0.62	0	2	0	4	1	0	7	0	3	0	4	1	0	8	1.7	67	NC
33	1	65	12	1	0	1	0	0	1	0	0	2	1	26	0	15	0	0	34	56	1.81	0.62	0.6	1.32															3.7	120	162
34	0	36	28	1	0	1	0	0	4	1	0	6	0	15	0	8	1	3	36	53	3.26	1.81	1.15	0.65	0	0	0	0	1	0	1	0	0	0	0	0	0	0	1.4	57	NC	17
35	1	48	30	1	0	0	0	1	4	2	0	7	1	10	0	4	0	0	30	53	4.27	0.95	2.75	1.27	2	0	1	0	0	2	5								1.3	89	NC
36	0	82	44	1	0	2	0	1	0	0	1	4	1	11	0	3	0	0	33	69	5.34	0.76	4.08	1.11	0	0	0	0	0	1	1								0.9	62	170
37	0	70	77	1	1	0	2	0	4	0	0	6	1	3	1	3	0	0	32	35	1.95	0.088	0.9	0.38	2	1	0	4	0	1	8								7.6	65	175
38	0	23	44	0	0	1	0	0	4	3	0	8	0	91	0	91	0	0	34	38	2.0	0.91	0.89	0.44	1	1	0	4	4	0	10	3	2	1	4	4	0	14	1.7	75	185	50
39	1	64	40	0	0	0	0	0	0	1	0	1	1	2	0	2	0	0	33	73	3.9	0.96	1.98	2.14															2.1	60	165
40	0	48	37	0	0	3	0	2	1	1	0	7	1	34	0	15	1	4	38	61	2.4	0.08	1.61	1.57	3	0	1	0	0	0	4	1	0	0	0	0	0	1	2	109	178
41	0	71	30	1	0	3	0	0	4	1	3	11	1	13	1	3	1	3	34	18	1.03	0.1	0.34	1.32	2	0	0	4	1	2	9								5	90	175
42	1	29	14	0	0	1	0	0	0	3	0	4	1	24	0	3	1	2	32	70	4.58	1.24	3.14	0.45	2	0	0	0	1	0	3								1.3	58	168
43	1	62	25	1	0	0	1	0	3	0	0	4	0	4	0	4	0	0	24	55	4.78	2.28	2.2	0.66	0	0	0	1	0	0	1								1.1	65	165	36
44	0	73	31	0	0	0	2	1	3	0	2	8	1	21	0	3	0	0	30	49	2.51	0.3	1.04	2.79	0	1	0	0	0	2	3								0.8	80	170
45	1	87	26	1	0	1	0	0	4	3	0	8	0	19	0	6	0	0	34	54	2.48	0.98	0.98	1.02	2	1	0	0	0	0	3								3	65	164	41
46	0	78	38	1	0	0	1	4	0	0	5	10	1	66	0	4	0	0	24	54	2.18	0.32	1.27	1.32	0	0	0	4	0	0	4								1.4	90	NC
47	0	68	78	1	1	1	2	1	3	0	0	7	1	57	1	11	0	0	30	48	2.91	0.37	1.85	1.54															1.1	45	168
48	1	68	39	1	1	2	0	0	4	2	0	8	1	70	1	7	1	2	38	62	2.11	0.2	1.36	1.23	2	2	0	4	4	2	14	3	2	2	4	4	0	15	1.9	90	155
49	1	53	52	1	0	2	0	0	3	4	0	9	0	127	0	73	1	14	30	61	3.82	0.6	2.25	2.16	2	0	0	0	3	0	5	2	0	0	0	3	0	5	1.9	63	160	25
50	0	78	61	1	0	3	0	0	4	1	0	8	1	6	1	6	1	5	44	49	1.28	0.21	0.87	0.44	1	0	1	4	1	0	7								1.9	85	170
51	0	81	48	1	0	3	2	2	4	1	2	14	1	127	0	23	1	13	38	55	2.49	0.12	1.26	2.35	3	2	2	2	3	1	13	0	1	1	4	3	1	10	2.5	78	NC
52	1	89	45	1	0	2	1	0	4	0	1	8	1	5	0	5	0	0	35	54	4.12	1.33	2.3	1.1	1	2	0	0	1	0	4								2.6	65	165
53	1	88	37	1	0	1	2	0	4	0	0	7	0	52	0	28	1	8	16	40	2.06	0.51	1.2	0.78	1	2	0	4	3	1	11	1	0	0	4	2	0	7	1.1	93	165	29
54	0	77	42	1	0	0	0	1	3	0	0	4	1	16	0	10	0	0	35	75	1.79	0.86	0.67	0.58	0	0	1	0	0	1	2	0	0	2	0	0	1	3	1.7	72	175
55	0	57	37	1	1	1	0	0	4	1	1	7	1	60	0	24	1	7	56	60	1.5	0.45	0.77	0.62	0	2	0	4	0	2	8	0	2	1	0	0	1	4	6.1	68	170
56	0	75	94	1	1	0	0	0	4	1	2	7	1	4	1	4	1	3	32	47	0.86	0.17	0.42	0.61	3	1	1	4	4	2	15								1.4	92	175
57	0	57	37	1	1	2	0	0	4	0	2	8	1	60	0	24	1	7	35	46	1.64	0.09	0.18	3.04	0	0	0	0	2	2	4	0	0	0	0	1	0	1	1.8	68	170
58	0	45	25	0	0	2	0	0	1	0	1	4	1	36	0	6	1	1	31	63	2.83	0.39	1.3	2.31	3	0	0	0	0	1	4								1.6	100	180
59	0	24	23	1	0	0	2	2	1	0	0	5	0	26	0	19	1	11	25	50	1.57	0.59	0.54	0.98															2.4	100	180	41
60	0	51	54	1	0	1	1	1	2	3	0	8	0	46	0	19	1	4	26	43	2.13	0.67	1.16	0.67															6.4	100	180	43
61	0	51	95	1	1	0	2	0	4	0	0	6	1	2	1	2	1	2	30	24	1.38	0.55	0.27	1.25	0	0	1	0	0	0	1								7.4	80	178
62	0	84	48	1	0	0	0	0	4	0	1	5	1	68	1	24	1	1	31	56	3.29	0.78	1.97	1.21	1	0	0	0	0	2	3	1	0	0	0	2	2	5	3.2	60	177
63	0	59	43	1	0	2	1	0	4	0	0	7	0	73	0	66	1	1	31	44	2.34	0.98	1	0.81	0	2	0	3	2	1	8	0	0	0	4	0	0	4	1.3	100	182	32
64	0	20	45	1	0	2	0	0	3	3	0	8	0	45	0	33	1	16	41	64	2.36	1.01	0.87	1.07	2	2	0	4	3	0	11	1	0	0	4	3	0	8	4.4	65	175	48
65	0	90	56	0	0	2	0	1	1	0	2	6	1	30	0	9	1	1	31	46	1.84	0.3	0.87	1.5	0	0	0	0	0	2	2								1.3	72	178
66	0	67	40	1	0	2	0	1	4	1	0	8	0	39	0	28	1	0	31	48	2.58	0.72	1.44	0.94															2.6	91	190	34
67	0	45	43	1	0	0	1	0	4	0	0	5	1	65	0	10	1	4	22	35	1.26	0.34	0.68	0.54	0	3	0	0	0	1	4								1.1	48	178
68	0	55	25	1	1	2	2	3	1	1	0	9	1	104	0	15	0	0	20	66	1.53	0.07	0.11	3.01	2	2	1	4	1	2	12	2	2	1	0	2	1	8	1.2	60	178
69	0	60	49	1	0	2	2	0	3	0	2	9	1	110	0	8	1	6	33	65	1.6	0.45	0.88	0.6	2	0	0	0	0	2	4	0	0	0	0	0	3	3	3.4	67	NC
70	1	88	59	1	0	4	1	0	4	0	0	9	1	33	0	17	1	13	33	51	2.54	0.15	1.7	1.53	3	0	0	0	0	0	3	3	0	0	4	0	0	7	1	65	165
71	0	78	45	0	0	1	0	0	0	1	0	2	1	11	0	9	0	0	30	43	1.52	0.52	0.61	0.86	1	0	0	0	1	0	2	0	0	0	0	0	0	0	2.1	100	162
72	1	82	37	0	0	0	1	0	0	1	0	2	1	5	0	3	0	0	32	53	3.56	1.01	2.2	0.79	0	1	0	0	0	0	1								1.4	56	158
73	0	73	55	1	0	1	1	2	3	1	1	9	1	8	0	4	0	0	28	38	1.09	0.14	0.72	0.2	2	1	2	4	1	2	12								1.3	55	177
74	0	66	107	1	1	4	2	0	4	4	4	18	1	2	1	2	0	0	30	48	1.96	1.1	0.69	0.37															14.2	68	175
75	1	88	59	1	0	3	1	0	3	1	3	11	1	23	0	6	1	4	32	47	1.49	0.3	0.73	1.03	1	2	0	0	1	4	8	1	0	0	0	0	3	4	2.5	72	165
